# Supplementary material for: Optimal Techniques for EUS-Guided Fine-Needle Aspiration of Pancreatic Solid Masses at Facilities without On-Site Cytopathology: Results from Two Prospective Randomised Trials
Source: J Clin Med. 2021 Oct 12;10(20):4662. doi: 10.3390/jcm10204662 (PMC8540534; doi:10.3390/jcm10204662)
Supplement: Supplementary file 1 [file jcm-10-04662-s001.zip]

Archive with 1 entries (1 files):
- jcm-1315905-supplementary.pdf
